# Supplementary material for: Performance of urine DNA Neuritin 1 methylation test for urothelial carcinoma detection
Source: Mol Biomed. 2025 Feb 8;6:8. doi: 10.1186/s43556-025-00245-y (PMC11805734; doi:10.1186/s43556-025-00245-y)
Supplement: Supplementary file 2 — Supplementary Material 2. [file 43556_2025_245_MOESM2_ESM.xlsx]

## Sheet: Table S1
Table S1 Clinical and pathological characteristics of patients enrolled in all centers
Characteristic	Overall	Training cohort (n = 98)		Validation cohort 1 (n = 245)		Validation cohort 2 (n = 110)
		UC	control	UC	control	UC	control
Summary, n	453	39	59	141	104	48	62
Age, Median [Range], years	63 [18, 90]	68 [47, 88]	54 [23, 89]	65 [33, 88]	57 [21, 80]	68.5 [18, 90]	56 [19, 82]
Sex, n (%)
Female	135 (29.8)	7 (17.9)	20 (33.9)	43 (30.5)	33 (31.7)	10 (20.8)	22 (35.5)
Male	318 (70.2)	32 (82.1)	39 (66.1)	98 (69.5)	71 (68.3)	38 (79.2)	40 (64.5)
Smoking, n (%)
No	368 (81.2)	35 (89.7)	53 (89.8)	99 (70.2)	82 (78.8)	45 (93.7)	54 (87.1)
Yes	85 (18.8)	4 (10.3)	6 (10.2)	42 (29.8)	22 (21.2)	3 (6.3)	8 (12.9)
Hematuria, n (%)
No	130 (28.7)	4 (10.3)	22 (37.3)	28 (19.9)	60 (57.7)	1 (2.1)	15 (24.2)
Gross hematuria	214 (47.2)	32 (82.0)	17 (28.8)	96 (68.1)	16 (15.4)	41 (85.4)	12 (19.3)
Microscopic hematuria	109 (24.1)	3 (7.7)	20 (33.9)	17 (12.0)	28 (26.9)	6 (12.5)	35 (56.5)
Tumor location, n (%)
UCB	175 (76.8)	30 (76.9)		108 (76.6)		37 (77.1)
UTUC	53 (23.2)	9 (23.1)		33 (23.4)		11 (22.9)
Tumor T stage, n (%)
Tis	12 (5.3)	0 (0)		12 (8.5)		0 (0)
Ta	32 (14.0)	13 (33.3)		7 (5.0)		12 (25.0)
T1	104 (45.6)	10 (25.6)		81 (57.5)		13 (27.1)
T2	40 (17.6)	7 (18.0)		25 (17.7)		8 (16.7)
T3	19 (8.3)	3 (7.7)		12 (8.5)		4 (8.3)
T4	3 (1.3)	0 (0)		0 (0)		3 (6.2)
Unknown	18 (7.9)	6 (15.4)		4 (2.8)		8 (16.7)
Tumor grade, n (%)
PUNLMP	16 (7.0)	4 (10.2)		8 (5.7)		4 (8.3)
LG	53 (23.2)	15 (38.5)		25 (17.7)		13 (27.1)
HG	146 (64.1)	19 (48.7)		101 (71.6)		26 (54.2)
Unknown	13 (5.7)	1 (2.6)		7 (5.0)		5 (10.4)
Type of benign disease, n (%)
Urolithiasis	101 (53.2)		30 (55.5)		35 (41.2)		36 (70.6)
Cyst	4 (2.1)		0 (0)		2 (2.3)		2 (3.9)
Ureteral stricture	11 (5.8)		4 (7.4)		6 (7.1)		1 (2.0)
inflammation	17 (8.9)		9 (16.7)		5 (5.9)		3 (5.9)
BPH	25 (13.2)		7 (13.0)		17 (20.0)		1 (2.0)
Others1	32 (16.8)		4 (7.4)		20 (23.5)		8 (15.6)
Type of other cancer, n (%)
Kidney	15 (42.9)		1 (20.0)		10 (52.6)		4 (36.4)
Prostate	4 (11.4)		0 (0)		3 (15.8)		1 (9.1)
Others2	16 (45.7)		4 (80.0)		6 (31.6)		6 (54.5)
1 Including polyps, vaginal fistulas, infections, etc.
2 Including bladder adenocarcinoma, squamous carcinoma, adrenal tumors, etc.
UC, urothelial carcinoma; UCB, urothelial carcinoma of bladder; UTUC, upper tract urothelial carcinoma; PUNLMP, papillary urothelial neoplasm of low malignant potential; LG, low grade; HG, high grade; BPH, benign prostatic hyperplasia.
